# Supplementary material for: Leishmania major drives host phagocyte death and cell-to-cell transfer depending on intracellular pathogen proliferation rate
Source: JCI Insight. 2023 Jul 24;8(14):e169020. doi: 10.1172/jci.insight.169020 (PMC10443809; doi:10.1172/jci.insight.169020)
Supplement: Supporting data values [file jciinsight-8-169020-s229.xlsx]

## Sheet: 1C
Time (min)	YFP	CFP	CFP/YFP ratio
0	0.623126	0.0739787	0.0710551
10	0.869379	0.090357	0.0622039
20	0.960385	0.0780272	0.0486257
30	0.940043	0.246227	0.156767
40	0.716274	0.115017	0.096105
50	0.557816	0.371549	0.398649
60	0.657388	0.296283	0.269743
70	0.858672	0.0874126	0.0609272
80	1	0.101031	0.0604669
90	0.574946	0.30346	0.315892
100	0.586724	0.395289	0.403224
110	0.804069	0.258925	0.192729
120	0.598501	1	1
130	0.408994	0.40173	0.587872
140	0.518201	0.37339	0.43125
150	0.349036	0.322046	0.552221
160	0.282655	0.418844	0.886871
170	0.293362	0.372286	0.759517
Time (min)	YFP	CFP	Ratio CFP/YFP
0	0.917069	0.609497	0.397337
10	0.860184	0.319	0.221712
20	0.878125	0.33138	0.22561
30	1	0.383523	0.229288
40	0.974054	0.578249	0.354912
50	0.781166	0.630179	0.482292
60	0.643075	0.957516	0.890171
70	0.67387	1	0.887183
80	0.56861	0.951098	1
90	0.607245	0.843968	0.830904
100	0.620513	0.88519	0.852854
110	0.658275	0.829673	0.753509

## Sheet: 1D
Time (min)	YFP Event 1	YFP Event 2	YFP Event 3	YFP Event 4	YFP Event 5	YFP Event 6	YFP Event 7	YFP Event 8	YFP Event 9	YFP Event 10	YFP Event 11	YFP Event 12	YFP Event 13	YFP Event 14	YFP Event 15	YFP Event 16	YFP Event 17	YFP Event 18	YFP Event 19	YFP Event 20	YFP Event 21	YFP Event 22	YFP Event 23	YFP Event 24	YFP Event 25	YFP Event 26	YFP Event 27	YFP Event 28
-30	1		0.81549	0.56273	0.587722			0.559723	0.812577	0.906837	0.227077	0.860184		0.344887	0.78207	0.697578	0.437995	0.706189	0.0713206	0.715399	0.641161	0.359295	0.733593	0.661029	0.809799	0.468929	0.403583	0.82897
-20	0.574947		0.81632	0.127163	0.651691	1	1	0.606604	0.799617	0.970212	0.227736	0.878125		0.407536	1	0.807474	0.30888	0.67264	0.0805249	0.697624	0.648126	0.350482	0.74479	0.715868	1	0.420953	0.45158	0.696285
-10	0.586724	1	1	0.161059	0.558119	0.94809	0.714286	0.593151	0.936662	0.79908	0.297443	1	1	0.397017	0.86077	0.686156	0.33444	0.596774	0.0767815	0.487697	0.633997	0.284222	0.699994	0.690515	0.583993	0.480882	0.273235	0.61065
0	0.804068	0.127835	0.68149	1	0.855026	0.961298	0.743283	0.558092	0.780458	0.94982	0.379052	0.974054	0.760118	0.36387	0.423148	0.681128	0.261248	0.583508	0.0622125	0.692527	0.710339	0.272072	0.698774	0.916221	0.750152	0.46859	0.227631	0.470729
10	0.598501	0.107697	0.95202	0.115892	0.824894	0.934346	0.709581	0.591521	0.628987	0.989804	0.189816	0.781166	0.54355	0.374943	0.365653	0.617037	0.17819	0.499182	0.0745305	0.657629	0.593371	0.232957	0.723933	0.555996	0.46409	0.513119	0.207709	0.440316
20	0.408994	0.105957	0.78396	0.773033	0.92258	0.881851	0.570044	0.692214	0.669108	0.973011	0.264485	0.643075	0.389073	0.374714	0.374237	0.666472	0.182392	0.426149	0.0746591	0.362727	0.60964			0.497723	0.458308	0.544236	0.194514	0.440304
30	0.518201	0.127126	0.73817	0.143313	0.970889	0.808481	0.602849	0.928251	0.688493	0.703519		0.67387	0.29406	1	0.439093	0.669037	0.265875	0.475171	0.148291	0.415286	0.656882			0.563767	0.307365	0.550629	0.194016	0.44116
40	0.349036	0.132552	0.71372	0.828039	0.93904	0.786818	0.547788	0.748471	0.692212			0.56861	0.351276	0.520711	0.29537	0.699465	0.266125	0.511173	0.0872702	0.38882	0.689822			0.426614	0.290931	0.545458	0.179294	0.419502
Time (min)	CFP Event 1	CFP Event 2	CFP Event 3	CFP Event 4	CFP Event 5	CFP Event 6	CFP Event 7	CFP Event 8	CFP Event 9	CFP Event 10	CFP Event 11	CFP Event 12	CFP Event 13	CFP Event 14	CFP Event 15	CFP Event 16	CFP Event 17	CFP Event 18	CFP Event 19	CFP Event 20	CFP Event 21	CFP Event 22	CFP Event 23	CFP Event 24	CFP Event 25	CFP Event 26	CFP Event 27	CFP Event 28
-30	0.101031		0.22518	0.280653	0.544522			0.573124	0.636556	0.399186	0.514373	0.319		1	0.33785	0.835139	0.595534	0.923368	0.0517266	0.527146	0.34517	0.383019	0.241088	0.601565	0.517933	0.318479	0.439187	0.139722
-20	0.30346		0.62257	0.189614	0.531344	0.447233	0.435324	0.516619	0.734487	0.534486	0.343604	0.33138		0.77775	0.286832	0.693632	0.60522	0.910279	0.0538924	0.720899	0.42659	0.402334	0.199126	0.811568	0.568745	0.420256	0.289706	0.276994
-10	0.395289	1	0.48772	0.141983	0.579475	0.48679	0.394861	0.664292	0.746729	0.490743	0.404957	0.383523	1	0.613351	0.347379	0.749757	0.526236	0.882335	0.185465	0.518174	0.440151	0.338282	0.354597	0.894803	0.617848	0.279695	0.478717	0.333077
0	0.258925	0.784089	0.37159	0.297544	0.699026	0.863583	0.800139	0.848528	0.787674	0.524313	0.461576	0.578249	0.524935	0.453995	0.380217	0.677482	0.681973	0.749247	0.0906656	0.654718	0.476484	0.281276	0.446332	0.681013	0.627669	0.270625	0.19903	1
10	1	0.71991	1	1	0.906994	1	0.954854	0.894824	0.755593	1	0.677003	0.63018	0.624394	0.530813	0.732216	0.797317	0.681883	0.858602	0.306905	0.802105	0.854758	0.629223	1	1	0.785226	0.403487	0.457879	0.816389
20	0.40173	0.775594	0.9596	0.294305	1	0.898632	0.849478	1	1	0.874669	0.644073	0.957516	0.554957	0.720577	0.747689	1	0.789352	0.914609	1	1	0.821769			0.584601	0.901793	0.570237	0.458436	0.593899
30	0.37339	0.836924	0.36928	0.18165	0.886916	0.832637	0.721593	0.703941	0.850992	0.346287		1	0.537929	0.665476	0.81469	0.890362	0.719688	0.923465	0.978792	0.887904	0.815439			0.433265	0.580273	1	0.445689	0.670443
40	0.322046	0.683211	0.41129	0.230499	0.913727	0.793654	0.923135	0.845679	0.840439			0.951098	0.317223	0.488187	0.57441	0.800248	0.850314	1	0.320587	0.851839	1			0.455719	0.618702	0.517192	0.388744	0.826665
Time (min)	Ratio Event 1	Ratio Event 2	Ratio Event 3	Ratio Event 4	Ratio Event 5	Ratio Event 6	Ratio Event 7	Ratio Event 8	Ratio Event 9	Ratio Event 10	Ratio Event 11	Ratio Event 12	Ratio Event 13	Ratio Event 14	Ratio Event 15	Ratio Event 16	Ratio Event 17	Ratio Event 18	Ratio Event 19	Ratio Event 20	Ratio Event 21	Ratio Event 22	Ratio Event 23	Ratio Event 24	Ratio Event 25	Ratio Event 26	Ratio Event 27	Ratio Event 28
-30	0.0604669		0.225587	0.0577994	0.84263			0.673466	0.524165	0.435708	0.635108	0.221712		1	0.173198	0.797899	0.263071	0.609227	0.0541479	0.267278	0.371367	0.394675	0.237913	0.50598	0.30075	0.373966	0.46173	0.0793411
-20	0.315892		0.623062	0.172809	0.741528	0.289035	0.240396	0.560151	0.614609	0.54528	0.423028	0.22561		0.658189	0.114999	0.57251	0.379104	0.630547	0.0499666	0.374829	0.454035	0.425003	0.19355	0.630324	0.26744	0.549718	0.272204	0.187264
-10	0.403224	0.136614	0.39845	0.102166	0.944282	0.331824	0.305272	0.736603	0.533429	0.607873	0.381722	0.229288	0.546651	0.532816	0.161801	0.728249	0.304437	0.688889	0.180338	0.385395	0.478907	0.440648	0.366724	0.720486	0.497489	0.320261	0.743385	0.256757
0	0.192729	0.837939	0.44546	0.034483	0.743546	0.58058	0.594466	1	0.675295	0.546385	0.341418	0.354912	0.377515	0.43031	0.36025	0.662905	0.505067	0.598279	0.108805	0.342924	0.462722	0.382754	0.462402	0.413263	0.39345	0.318005	0.370986	1
10	1	0.913209	0.858139	1	1	0.691685	0.743104	0.994965	0.803791	1	1	0.482292	0.627956	0.488262	0.802851	0.861196	0.740393	0.801416	0.307434	0.442415	0.993698	1	1	1	0.795612	0.432983	0.935333	0.872779
20	0.587872	1	1	0.0441218	0.985801	0.658571	0.822922	0.950166	1	0.889765	0.682772	0.890171	0.779719	0.66322	0.801012	1	0.837337	1	1	1	0.929851			0.653046	0.925249	0.576935	1	0.634937
30	0.43125	0.899388	0.408699	0.146894	0.830819	0.665582	0.660996	0.498782	0.827032	0.487203		0.887183	1	0.229514	0.743877	0.886949	0.523723	0.905515	0.492785	0.77553	0.85633			0.427293	0.887744	1	0.974687	0.715381
40	0.552221	0.704151	0.470786	0.0322606	0.884964	0.651888	0.93061	0.743139	0.812388			1	0.493658	0.323346	0.779689	0.762502	0.6182	0.911502	0.27426	0.794673	1			0.593928	1	0.522095	0.91996	0.927613

## Sheet: 1E
Time	CFP/YFP ratio	CFP	YFP
-30	0.398633	0.452106	0.624756
-20	0.404272	0.478229	0.640584
-10	0.445142	0.526294	0.617562
0	0.483459	0.552532	0.612741
10	0.806768	0.779305	0.516658
20	0.819749	0.781289	0.510902
30	0.686526	0.698681	0.532952
40	0.695993	0.663525	0.499088

## Sheet: 2D
% YFP+ in non-infected CD45.1+ cells	% YFP+ in infected CD45.1+	% YFP+ in non-infected CD45.1+Ly6G- phagocytes	% YFP+ in infected CD45.1+Ly6G- phagocytes
3.57	100	4.76	100
13.2	0	15	0
6.25	0	7.14	0
11.5	40	13.2	40
10	0	13.3	0
7.25	16.7	9.26	33.3
12.5	33.3	14.3	33.3
3.17	13.3	3.5	22.2
9.22	11.8	10.9	8.33
6.71	20	7.42	20
11.5	28.6	14.1	28.6
12.3	25.5	13.5	26.5
13.7	31.8	14.2	31.8
17.3	30	18.7	30
17.9	0	21.7	0
15	0	15.8	0
16	25	16.5	25
15.8	33.3	16	33.3
21.4	45.2	23	45.2
22	0	25	0
6.78	14.3	7.62	14.3
8.51	40	14.3	40
11.2	25	11.3	30
0	9.09	0	0
11.3	0	11.7	0
11.7	33.3	12.4	37.5
13.5	0	14.3	0
5.47	0	5.48	0

## Sheet: 2E
YFP MFI in non-infected CD45.1+ cells	YFP MFI in infected CD45.1+	YFP MFI in non-infected CD45.1+ cells; YFP control	YFP MFI in infected CD45.1+; YFP control	YFP MFI in non-infected CD45.1+Ly6G- phagocytes	YFP MFI in infected CD45.1+Ly6G- phagocytes	YFP MFI in non-infected CD45.1+Ly6G- phagocytes; YFP control	YFP MFI in infected CD45.1+Ly6G- phagocytes; YFP control
0.205771	9.04878	0.093899	0.0972001	0.178267		0.163352	0.18608
2.02837		0.092065	0.234748	0.671165		0.151989	0.454545
0.440152		0.103802	0.0718914	0.183949		0.183949	0.116477
0.465827	0.979337	0.0905979	0.072625	0.930398		0.151278	0.140625
0.451155				0.994318
0.392469	1.21775			0.551847
0.784937	1.15907			0.683949	3.52273
0.31104	2.63357			0.553977	1.31392
0.40714	2.28145			0.752841	5.21307
0.321311	1.1554			0.608665	2.74148
0.70791	1.15173			1.32102	2.23011
0.438477	0.697437			0.455449	0.733056
0.495222	0.892431			0.394723	0.865353
0.676803	1.23805			0.669076	1.30128
0.954333	1.53725			1.01609	0.810049
0.83775	1.74359			0.868607	2.12543
0.60871				0.61811
1.12457				1.17115
1.02758	0.877987			0.909814
1.36186	0.835686			1.49648	0.878366
1.11425	1.35154			1.09525	1.42057
1.18647				1.17115
0.828712	0.630314			0.717688	0.505716
0.969501	0.602896			0.596221	0.726156
2.22304	0.256932			2.36424	0.250873
2.26525	1.07209			2.53864	1.11649
0.561614				0.595956
0.589649				0.588017

## Sheet: 2H
% Infection w/ uptake of cellular material	% Infection w/o uptake of cellular material
7.97	1.37
11.2	3.54
3.37	0.69
10.6	0.42
9.9	1.58
3.21	0.71
6.97	0.7

## Sheet: 3E
Time(min)	CFP	FRET	CFP/FRET
0	100	100	1.77845
5.06667	97.4158	97.0457	1.78524
10.1333	107.354	106.634	1.79046
15.2	86.5783	85.3246	1.80459
20.2667	85.7262	88.3725	1.7252
25.3333	92.4616	88.9187	1.84932
30.4	88.3915	66.465	2.36516
35.4667	114.928	42.158	4.84828
40.5333	103.541	46.5402	3.95665
45.6	102.499	43.1458	4.22499
55.7333	95.5342	41.047	4.13924
60.8	113.448	50.8522	3.9676
65.8667	103.109	43.5837	4.20742
70.9333	106.573	36.8562	5.14257
Time(min)	CFP	FRET	CFP/FRET
0	100	100	2.14743
5.0743	90.1817	79.4575	2.43726
10.1486	94.6264	92.1241	2.20576
15.2229	87.6578	88.0712	2.13735
20.2972	98.3167	97.2024	2.17205
25.3715	91.1828	92.4595	2.11778
30.4458	89.42	88.3207	2.17416
35.5201	80.8721	82.4444	2.10648
40.5944	75.9834	81.5287	2.00137
45.6687	88.1214	54.8636	3.44918
50.743	81.9941	52.7876	3.33557
55.8173	84.0889	49.6595	3.63626
60.8916	78.7328	51.1883	3.30297
71.0402	83.5721	50.0547	3.58538
76.1145	95.7527	52.517	3.91535
81.1888	78.3206	49.9177	3.36931
86.2631	79.96	48.3328	3.55263

## Sheet: 3G_DEVD_infected
Time	Track 1	Track 2	Track 3	Track 4	Track 5	Track 6	Track 7	Track 8	Track 9	Track 10	Track 11	Track 12	Track 13	Track 14	Track 15	Track 16	Track 17	Track 18	Track 19	Track 20	Track 21	Track 22	Track 23	Track 24	Track 25	Track 26	Track 27	Track 28	Track 29	Track 30	Track 31	Track 32	Track 33	Track 34	Track 35	Track 36	Track 37	Track 38	Track 39	Track 40	Track 41	Track 42	Track 43	Track 44	Track 45	Track 46	Track 47	Track 48	Track 49
1	19273
2	20357
3	20302
4	19975
5	19748
6	20407
7	20454
8	22198
9	21790
10	21333
11	21272
12	18721
13	19098
14	20146
15	20426
17	21546
6		36999
7		40697
9		34760
11		42911
12		45734
13		44862
1			19825
2			18627
3			18070
4			18342
5			17584
6			17206
7			17830
8			19011
9			18799
11			18998
12			25910
13			29224
14			33199
15			27588
16			34386
17			28181
18			24140
19			23947
1				19344
2				19874
3				19076
4				20966
5				23384
6				23435
8				26393
9				27308
10				31415
11				26913
12				33343
13				40307
14				36742
17				32039
18				23880
19				28394
1					18457
2					17957
3					17405
5					19618
6					19856
7					19280
8					16315
9					17645
10					18219
12					20968
1						29611
3						30776
4						32369
5						32900
6						31490
7						30830
9						30131
10						31251
11						33678
12						29980
13						31829
14						31321
15						32459
16						30575
17						33251
18						32339
4							25381
5							26801
6							25767
7							29228
8							38243
9							27834
10							23701
11							19867
12							22014
13							20548
16							19513
17							18949
18							18850
19							20350
1								18138
2								20192
3								20471
4								19330
5								19418
6								20097
7								20155
8								22141
9								22058
10								20740
11								21543
1									27594
2									25954
3									24997
5									49117
4										33465
5										39078
6										30611
7										31986
8										33526
10										36798
11										37052
12										36147
13										32521
14										36735
16										33867
1											18810
4											18634
5											18873
6											19026
7											20437
8											20662
9											19280
10											19801
11											19001
12											19140
13											19736
14											20574
15											22100
16											21379
17											20908
18											20081
19											19216
1												42316
2												43473
3												36230
4												19361
5												20088
6												21344
7												21377
8												20463
9												20889
11												20160
12												21909
13												21207
14												20831
15												21268
16												21705
17												22307
18												22329
19												20924
9													22717
11													19711
12													20252
13													21405
14													22081
15													21635
1														14773
2														14827
5														17350
7														19325
10														19196
11														17973
12														18550
13														17266
14														18725
16														20674
17														20150
1															19304
2															19753
4															18734
5															20498
8															19047
9															19377
11															19675
12															20844
13															18295
14															19373
1																19440
2																19988
3																19403
4																21370
5																20237
6																22268
8																18356
9																17934
10																19203
11																17937
12																19159
13																17158
14																18182
15																18943
16																20717
18																23314
19																18907
1																	30040
3																	34390
4																	30861
6																	35193
7																	31504
8																	25880
9																	30315
10																	30120
11																	32395
13																	26446
14																	25154
16																	26130
17																	30118
18																	31755
19																	31461
1																		17796
2																		17405
3																		17360
4																		18508
5																		17811
6																		18685
7																		19025
8																		21007
1																			49893
2																			49120
3																			52198
4																			50991
5																			47488
6																			53934
7																			50239
8																			46444
9																			47568
10																			42131
11																			42984
12																			39706
3																				31486
4																				26921
5																				22195
6																				34007
7																				29610
8																				38356
1																					21546
2																					23563
3																					23451
4																					23045
5																					22430
6																					22749
8																					28809
6																						31507
7																						36396
8																						19850
9																						19888
10																						20036
11																						40112
12																						39609
14																						36177
8																							39302
11																							19045
12																							19493
1																								26986
2																								27941
3																								27405
4																								27088
5																								27949
6																								28211
7																								30101
8																								31311
9																								31497
10																								31566
11																								32675
12																								33229
1																									18192
2																									18397
3																									18378
4																									18055
5																									25835
13																										29172
14																										28851
15																										30018
16																										30573
17																										31495
18																										31456
19																										32707
6																											23472
7																											19545
8																											19970
11																											22993
1																												23096
2																												21877
3																												21557
4																												23418
5																												23462
6																												23687
7																												26574
8																												26265
9																												26419
10																												27777
11																												29983
12																												30722
13																												32561
14																												34306
15																												37174
16																												35357
17																												37884
18																												37599
19																												38977
2																													22643
3																													22426
4																													22397
5																													21669
6																													22089
7																													22282
8																													21518
9																													23014
10																													22106
11																													21860
13																													21696
14																													23834
2																														18083
3																														17807
5																														17567
6																														17546
7																														17144
1																															20231
2																															19956
3																															20181
5																															20133
1																																38868
2																																36490
3																																38696
5																																24915
6																																44551
7																																42990
8																																46055
9																																45921
10																																48836
13																																42539
14																																49084
15																																49423
16																																45430
17																																42320
19																																49693
1																																	24505
2																																	23250
3																																	21492
4																																	19710
5																																	18934
6																																	19735
7																																	19197
8																																	36149
9																																	39365
10																																	38795
11																																	42838
12																																	37505
13																																	21446
15																																	47758
3																																		27287
5																																		30953
6																																		35966
7																																		25108
8																																		29944
9																																		33276
10																																		33429
12																																		34084
15																																			18892
16																																			19512
17																																			19908
19																																			21863
1																																				35356
2																																				38728
3																																				35707
5																																				40468
7																																				42074
13																																					38400
14																																					37187
15																																					41703
16																																					35925
17																																					43317
18																																					40657
19																																					39923
1																																						29339
4																																						24766
5																																						29500
7																																						33019
2																																							28291
3																																							28438
6																																							27041
7																																							28842
8																																							26917
1																																								32749
3																																								29686
5																																								33467
11																																									46455
12																																									52232
15																																									54476
1																																										26741
2																																										27080
3																																										25240
4																																										27671
5																																										25214
6																																										30150
7																																										27181
1																																											17806
3																																											19346
4																																											18920
5																																											18939
9																																												19736
10																																												18906
11																																												28451
12																																												26290
13																																												38289
14																																												41536
15																																												44484
16																																												40309
17																																												44139
18																																												44576
19																																												45658
1																																													22938
2																																													23429
3																																													26715
4																																													25875
5																																													28188
6																																													28678
1																																														19552
2																																														19255
3																																														19307
4																																														20134
5																																														18901
6																																														19579
7																																														19605
8																																														20027
9																																														19925
10																																														21430
11																																														21280
12																																														21715
15																																														20224
16																																														22522
17																																														21906
18																																														20349
19																																														21743
1																																															23054
2																																															22512
3																																															23690
4																																															22553
5																																															21228
6																																															23529
5																																																32367
6																																																32901
7																																																31206
9																																																29034
10																																																34222
11																																																35645
13																																																32875
15																																																27869
12																																																	33140
13																																																	36292
14																																																	37703
15																																																	37009
16																																																	36479
18																																																	37812
19																																																	37866
1
2
3
4
5
6
7
8
1
2
3
4
5
6
8
9
11
4
5
7
8
1
2
3
6
7
8
9
10
11
12
8
9
10
12
13
14
15
1
3
4
5
7
8
11
12
13
14
15
16
17
18
19
9
12
14
1
5
6
9
11
12
1
2
3
4
5
4
5
7
8
9
12
11
14
16
17
18
19
1
2
3
4
5
6
7
8
10
11
12
13
14
1
2
3
4
5
6
7
9
10
11
12
13
14
15
16
17
18
19
9
10
11
12
13
14
15
17
18
19
10
11
12
13
15
16
17
18
14
15
16
18
7
8
10
13
14
15
16
18
19
1
4
5
7
8
11
12
13
14
15
16
1
4
5
6
7
8
9
10
11
13
14
15
16
17
18
19
4
5
6
8
9
5
7
10
12
13
14
17
18
2
3
4
5
6
7
8
9
1
3
4
5
6
7
8
9
10
11
12
13
14
16
1
2
3
4
5
6
7
8
9
10
11
12
13
14
15
16
17
18
19
1
2
3
4
5
6
7
8
1
3
4
5
6
7
8
10
11
12
13
14
15
16
1
2
3
4
5
6
7
8
9
10
11
12
13
14
15
16
17
18
5
6
7
8
9
10
11
12
15
1
2
3
4
5
6
7
1
2
3
6
1
2
3
5
6
7
8
9
10
1
2
3
4
5
6
7
9
10
11
12
13
1
2
3
5
1
2
3
4
5
6
7
8
9
10
12
1
2
3
4
5
6
7
8
9
10
11
12
13
14
15
2
3
4
5
6
7
8
10
11
14
11
12
13
14
15
16
17
18
19
2
5
6
7
8
9
10
11
1
3
4
5
6
7
10
11
12
13
1
2
3
4
5
6
7
8
9
11
12
1
2
3
4
5
6
7
8
9
10
11
12
13
6
7
8
9
10
11
12
13
14
15
16
17
18
19
5
6
7
9
10
11
12
13
1
2
3
4
5
6
7
8
9
11
12
2
3
6
2
3
5
6
1
4
6
9
1
3
6
7
8
10
1
2
3
4
6
7
8
9
11
12
13
14
15
17
1
2
3
4
5
6
7
8
9
10
13
14
15
16
17
18
19
6
9
10
11
12
14
15
1
3
4
5
1
2
3
5
9
11
14
15
18
19
8
9
10
11
12
13
14
15
16
19
1
3
5
6
7
9
10
11
3
5
6
7
8
9
10
12
13
14
15
16
17
18
19
13
14
15
16
17
8
10
11
12
15
17
9
10
11
12
13
14
15
16
17
18
1
2
4
5
6
7
10
11
12
13
14
5
6
7
8
9
10
11
12
13
14
15
18
19
1
2
3
4
5
6
7
8
9
10
11
12
13
14
15
16
17
18
19
2
3
4
5
6
7
3
4
6
7
9
10
11
13
14
15
16
17
18
19
1
2
3
4
5
6
7
8
9
10
11
12
13
14
15
16
17
18
19
1
3
4
5
1
4
5
6
7
8
9
1
2
3
4
7
8
1
4
5
6
7
8
9
10
11
13
14
15
16
19
1
2
3
4
5
6
7
8
9
10
11
12
13
14
15
16
1
2
3
4
5
6
8
2
3
4
5
6
7
8
9
10
2
3
4
5
6
7
1
2
3
4
6
3
4
5
6
7
8
9
10
11
12
15
16
17
18
19
1
2
5
6
7
1
2
3
4
5
6
7
8
1
2
3
4
5
6
7
8
9
10
11
12
14
1
2
3
4
5
6
7
8
9
10
5
6
7
8
9
10
11
12
13
16
1
3
4
5
6
7
8
9
10
11
12
13
14
15
2
3
4
6
1
2
3
4
5
6
7
9
10
11
11
12
13
16
17
18
19
11
12
13
16
17
1
4
5
6
8
9
10
11
12
13
14
15
16
17
18
19
[truncated: 91 more columns]

## Sheet: 3G_DEVD_non-infected
Time	Track 1	Track 2	Track 3	Track 4	Track 5	Track 6	Track 7	Track 8	Track 9	Track 10	Track 11	Track 12	Track 13	Track 14	Track 15	Track 16	Track 17	Track 18	Track 19	Track 20	Track 21	Track 22	Track 23	Track 24	Track 25	Track 26	Track 27	Track 28	Track 29	Track 30	Track 31	Track 32	Track 33	Track 34	Track 35	Track 36	Track 37	Track 38	Track 39	Track 40	Track 41	Track 42	Track 43	Track 44	Track 45	Track 46	Track 47	Track 48	Track 49
1	45460
2	44486
3	45235
5	45228
6	44446
7	46971
8	45684
10	43749
11	45640
12	45549
14	48666
15	43642
1		20540
2		20792
3		21501
4		21594
5		21819
6		22121
7		21856
8		22447
9		22278
10		22694
13		23315
1			21316
2			25194
3			25012
4			24915
5			25305
6			24108
7			24975
9			25766
10			25705
11			26628
12			26344
13			27247
14			27136
15			27668
1				20400
2				20426
3				20534
4				20736
5				21014
6				21626
7				21202
8				22307
9				21044
10				21221
1					25455
5					27646
1						10729
2						10813
3						10289
4						9932
5						9366
6						11462
7						9689
9						14367
1							25588
2							25510
3							26150
4							25450
5							25227
6							25929
7							25436
8							25246
9							26711
2								14967
3								18975
4								19061
5								16408
6								16059
7								16626
8								18460
9								18437
10								17523
11								19103
12								19008
13								19465
14								19913
15								19376
3									28836
4									30346
5									29659
8									28831
9									29079
10									29329
12									31305
13									29690
14									30826
15									30058
6										18071
7										17761
8										17994
9										18154
11										19144
12										19377
8											25309
9											27112
10											26350
11											27120
12											27723
13											26684
14											27670
15											26414
9												20851
10												19999
11												21363
12												21104
13												20553
14												20348
15												22781
1													27008
2													26754
3													27205
6													25675
7													25185
8													25359
9													18295
10													18530
1														29225
2														28342
3														29482
4														29099
5														28922
1															17037
2															17008
3															19646
4															19561
5															19719
7															14797
1																12472
2																14300
3																15391
4																16118
5																18679
6																13469
7																13116
8																13739
9																14457
10																13527
11																14537
12																14190
13																14301
14																13973
15																14270
16																14260
17																14338
18																14882
3																	37400
4																	37553
6																	36305
7																	36864
8																	34241
6																		20742
9																		18951
10																		19533
12																		18870
13																		19459
15																		19227
16																		19591
6																			26947
7																			26062
9																			24712
10																			23687
11																			23586
12																			24718
13																			23807
14																			24923
15																			24355
16																			24575
17																			25221
18																			25655
6																				15913
7																				16052
8																				16434
9																				18422
10																				17032
11																				16464
12																				16339
13																				16254
14																				17018
15																				17172
16																				17159
17																				15982
18																				16908
9																					20781
10																					19866
12																					19873
13																					21430
14																					21983
15																					21845
16																					22298
18																					22435
9																						28780
11																						23747
14																						24891
15																						24487
16																						24361
17																						24362
11																							21736
13																							23065
16																							21962
13																								23428
14																								22411
15																								23537
18																								22844
1																									25491
2																									24393
3																									25170
4																									25905
5																									26341
6																									27751
7																									27253
8																									28009
9																									26746
10																									27389
11																									28908
13																									31617
1																										35900
2																										32835
3																										41416
4																										44287
5																										46779
6																										45067
7																										48791
8																										48110
9																										49287
10																										50554
11																										49423
1																											22636
2																											21998
3																											22844
4																											23170
5																											23893
6																											23716
7																											24572
8																											25581
9																											26770
10																											27611
11																											30482
12																											30505
13																											31659
15																											34188
1																												25545
2																												26592
3																												26004
4																												25470
5																												26818
6																												26249
7																												26654
8																												27487
9																												28348
10																												29692
1																													21632
2																													20337
3																													21191
4																													23021
5																													22306
6																													21111
7																													20898
8																													21301
9																													21451
10																													21790
11																													21960
14																													23840
1																														28757
2																														28048
3																														29891
4																														28296
5																														28042
6																														29338
7																														30447
9																														31377
11																														31236
1																															25183
2																															25073
3																															25817
4																															24367
5																															24929
6																															25418
7																															26454
8																															26767
1																																23484
3																																24530
4																																24289
5																																24644
1																																	17429
2																																	18507
3																																	18426
4																																	18417
5																																	19392
6																																	19215
7																																	21908
8																																	21259
9																																	22581
10																																	23334
11																																	24630
12																																	26938
1																																		22707
2																																		22229
3																																		21670
4																																		21949
5																																		21806
6																																		21148
7																																		22078
8																																		21409
9																																		22214
10																																		22616
11																																		23460
2																																			25842
3																																			25738
4																																			27075
5																																			28139
6																																			27377
7																																			28325
8																																			29307
5																																				27226
6																																				27769
7																																				29102
8																																				29886
9																																				30083
10																																				30460
11																																				30173
12																																				33662
13																																				32904
14																																				33926
9																																					26807
10																																					27973
11																																					28780
12																																					29052
13																																					29970
14																																					31552
15																																					32972
16																																					34266
17																																					33879
1																																						19692
2																																						18802
3																																						19323
4																																						20047
6																																						20271
7																																						20833
8																																						22622
9																																						21953
10																																						21418
11																																						38889
12																																						46126
13																																						44041
14																																						43347
15																																						44258
16																																						43237
17																																						50358
18																																						46632
19																																						48287
1																																							22298
2																																							28971
3																																							29034
4																																							26353
6																																							26829
7																																							27354
1																																								30148
2																																								32212
3																																								30435
4																																								32521
5																																								33745
6																																								26275
7																																								30290
8																																								25843
9																																								26360
1																																									19574
2																																									18170
3																																									18818
6																																									20678
7																																									21086
1																																										18651
4																																										17417
5																																										17837
6																																										17824
7																																										17447
8																																										18018
9																																										18575
10																																										19448
11																																										18291
12																																										16380
1																																											19137
3																																											23567
6																																											31700
1																																												19904
2																																												20014
3																																												20863
4																																												22110
5																																												21535
6																																												21227
1																																													19880
2																																													19213
3																																													18819
4																																													18950
5																																													19375
6																																													18216
1																																														18031
2																																														18118
3																																														18182
4																																														17384
5																																														17985
1																																															16976
2																																															17057
3																																															16900
4																																															17451
5																																															17330
6																																															16852
7																																															17240
8																																															16377
1																																																18588
2																																																21730
4																																																26597
5																																																14595
6																																																16020
7																																																15154
8																																																15578
9																																																15419
10																																																16278
12																																																13888
1																																																	22160
2																																																	21382
5																																																	18701
6																																																	23745
7																																																	24969
8																																																	28061
9																																																	24899
10																																																	20473
12																																																	20069
13																																																	16863
16																																																	23374
18																																																	29411
19																																																	23409
1
2
3
4
6
7
1
2
3
4
5
6
7
8
1
2
3
6
8
2
3
4
6
2
3
4
5
6
7
8
9
10
11
12
13
14
15
16
3
4
5
6
7
8
9
10
11
12
4
5
6
7
8
9
10
11
12
13
14
15
16
17
18
19
5
6
8
11
12
7
8
11
12
8
9
10
11
12
13
14
9
11
13
14
15
11
12
14
15
16
17
18
19
13
14
15
16
17
18
1
2
6
7
8
9
10
13
1
2
3
4
5
6
8
9
10
11
1
2
3
5
7
9
1
2
3
4
5
7
8
9
10
1
2
3
4
1
2
3
4
5
7
8
10
11
12
13
14
15
1
2
3
5
6
7
9
2
5
6
7
8
9
10
11
12
13
14
15
3
4
5
6
7
8
9
10
11
12
13
14
15
6
7
8
9
8
11
14
15
9
10
13
1
2
3
5
1
2
3
6
7
8
1
2
3
6
7
8
1
2
5
6
3
6
7
8
9
10
11
6
7
8
9
10
11
12
13
14
16
6
7
8
9
10
11
12
13
14
15
16
17
18
7
8
9
10
11
9
10
11
12
13
14
15
18
9
10
11
13
14
15
16
18
11
14
16
17
18
13
14
15
16
17
18
1
2
3
4
5
6
7
8
9
10
12
13
14
15
1
2
3
4
7
8
9
10
1
2
3
4
5
6
1
2
3
4
5
6
7
8
9
10
11
12
13
14
1
2
3
4
5
6
7
8
9
10
11
12
13
1
2
3
4
5
6
7
8
9
10
11
12
13
14
15
16
17
18
19
1
2
3
4
5
6
7
8
9
1
2
3
4
5
6
7
8
9
1
3
5
6
9
10
11
1
2
3
4
5
6
2
3
4
5
6
9
5
8
10
11
12
9
10
11
12
13
14
1
2
3
4
5
1
2
3
5
1
3
5
6
7
8
9
11
12
1
2
3
4
5
7
8
9
10
11
13
14
15
16
17
18
19
1
2
3
4
5
6
7
8
10
11
12
1
2
3
4
5
6
7
1
2
3
4
5
6
7
8
9
10
11
1
2
4
5
7
9
10
11
13
14
16
17
18
19
1
2
3
4
5
1
2
3
4
5
6
7
8
9
10
11
12
13
14
15
16
17
18
19
1
2
3
4
5
6
7
8
9
10
13
14
1
2
3
4
5
6
7
8
9
10
11
13
1
2
3
4
5
1
2
3
4
5
6
7
8
9
10
1
2
3
4
5
6
7
2
4
5
7
2
3
6
8
9
3
5
8
9
10
11
12
5
6
7
8
9
5
6
7
9
10
13
7
8
9
10
11
12
13
15
8
11
12
13
14
15
16
17
18
19
9
10
11
12
13
14
15
16
17
18
19
11
12
13
14
15
16
17
18
13
14
15
16
17
18
19
[truncated: 75 more columns]

## Sheet: 3G_DEVG_infected
Time	Track 1	Track 2	Track 3	Track 4	Track 5	Track 6	Track 7	Track 8	Track 9	Track 10	Track 11	Track 12	Track 13	Track 14	Track 15	Track 16	Track 17	Track 18	Track 19	Track 20	Track 21	Track 22	Track 23	Track 24	Track 25	Track 26	Track 27	Track 28	Track 29	Track 30	Track 31	Track 32	Track 33	Track 34	Track 35	Track 36	Track 37	Track 38	Track 39	Track 40	Track 41	Track 42	Track 43	Track 44	Track 45	Track 46	Track 47	Track 48	Track 49
1	28255
4	27403
5	28879
6	26122
9	30934
1		24400
2		22582
5		26140
1			26032
2			26123
3			26267
5			25993
7			26092
1				25789
4				23488
5				23997
6				26368
7				26470
1					28228
3					26149
4					25875
7					24371
8					24657
9					23523
11					26254
12					23617
13					24138
14					23626
17					23337
1						23378
2						23723
3						25262
6						23460
7						26008
2							25516
3							26211
4							25787
6							25737
7							26332
8							25329
9							26177
10							27098
12							28660
15							25599
17							28084
18							26245
2								25063
3								21975
6								24503
7								22101
8								24175
10								23156
11								22921
14								22096
3									23513
4									25541
6									27387
7									28010
8									27201
9									28381
10									28441
11									27953
12									24624
13									24010
14									23844
15									25333
16									26081
17									24792
4										21769
5										20839
6										21209
7										22095
10										23599
12										23626
13										24626
14										24368
15										22892
16										24155
17										23835
6											25494
7											24563
8											24966
10											25561
11											24268
12											26788
13											26048
14											25258
15											25781
17											26833
8												25033
9												23371
10												27037
11												24350
12												25397
10													23824
12													25536
13													25873
14													25655
11														22985
12														23664
13														27148
14														33813
15														35274
16														35442
18														23672
1															39082
3															44018
6															19623
7															19842
1																19824
2																23748
3																22896
4																22599
5																24159
6																23192
7																26188
8																19057
1																	22890
4																	22140
5																	23344
6																	21423
1																		23400
2																		22470
3																		23397
4																		24375
5																		22350
6																		23104
7																		23061
8																		22466
9																		23127
10																		20686
11																		22095
1																			21775
2																			21769
3																			22792
4																			23505
5																			23421
6																			21526
1																				17760
2																				25506
3																				26536
4																				21862
5																				20846
6																				21623
1																					19177
3																					19501
4																					19607
5																					18915
7																					24940
10																					19218
1																						20947
4																						19611
5																						17815
6																						19180
7																						19597
8																						19128
1																							23364
2																							21687
3																							21706
4																							22489
5																							21661
6																							20433
7																							21388
8																							20528
9																							21610
10																							22758
11																							20376
12																							23447
13																							26490
14																							20959
15																							28604
16																							20844
17																							21923
18																							22989
1																								23159
2																								22703
3																								22777
4																								24892
5																								23816
6																								21372
7																								21376
9																								22928
10																								20855
11																								22733
12																								23279
15																								24985
16																								23019
17																								21634
18																								23679
1																									26546
4																									26346
5																									24004
6																									23181
7																									24881
8																									23958
9																									22971
10																									23225
12																									26698
1																										21801
2																										19346
3																										21157
5																										20689
6																										21605
7																										19538
1																											26124
2																											21877
3																											25705
4																											21769
5																											24415
1																												24869
2																												24608
3																												23600
4																												22246
5																												22997
6																												26655
1																													20800
3																													21640
6																													21264
7																													19316
1																														18073
2																														18616
3																														18495
4																														19332
5																														18689
6																														17783
7																														16095
8																														19556
9																														17110
10																														15878
11																														18609
12																														19255
14																														16535
1																															22612
2																															22748
3																															23280
4																															22067
5																															22216
8																															22438
11																															20805
1																																20528
4																																19746
5																																21723
6																																22278
8																																18119
9																																18449
10																																19869
12																																19327
13																																21693
1																																	20599
2																																	20800
3																																	21444
4																																	20386
5																																	21987
6																																	20222
7																																	24045
8																																	17019
9																																	18690
11																																	18611
12																																	18959
1																																		23981
2																																		23249
3																																		24497
4																																		25129
5																																		23964
6																																		20722
7																																		21524
8																																		21528
9																																		20744
10																																		18950
11																																		19467
12																																		22456
13																																		21082
14																																		20830
15																																		18407
16																																		20970
18																																		23358
1																																			22236
2																																			22594
3																																			21971
4																																			21874
5																																			24511
6																																			22661
7																																			20303
9																																			23327
10																																			22413
11																																			19219
12																																			19216
13																																			19065
14																																			18492
15																																			18943
16																																			18962
17																																			18320
18																																			19013
1																																				20708
3																																				20996
4																																				20404
5																																				19368
8																																				20071
9																																				22409
10																																				20721
1																																					20438
4																																					20338
5																																					20263
6																																					18551
7																																					17528
1																																						19680
2																																						19151
3																																						19945
4																																						20347
5																																						18376
1																																							18622
2																																							18757
4																																							18402
5																																							17588
1																																								25477
2																																								27263
4																																								26027
5																																								26197
8																																								23985
9																																								23842
11																																								25587
12																																								25011
13																																								25293
14																																								24483
15																																								24355
16																																								23563
17																																								23772
18																																								22985
1																																									19244
2																																									19605
3																																									19220
4																																									19113
5																																									19062
6																																									18703
7																																									17783
8																																									18004
9																																									17046
10																																									16915
11																																									17862
12																																									18561
2																																										23670
3																																										26132
5																																										21577
6																																										25788
2																																											24462
3																																											20528
4																																											19068
5																																											18346
6																																											18208
2																																												24844
3																																												24570
4																																												21559
5																																												21249
6																																												20608
7																																												20858
8																																												19892
9																																												20719
10																																												20414
12																																												20049
13																																												20568
14																																												19244
15																																												21509
16																																												20117
17																																												20854
18																																												19234
2																																													25074
3																																													23383
5																																													22861
6																																													26237
2																																														16302
4																																														17324
5																																														16121
6																																														16635
7																																														16932
3																																															21032
6																																															20087
7																																															20156
8																																															19306
9																																															20436
10																																															19205
11																																															19325
12																																															19542
13																																															19927
14																																															18893
15																																															19019
16																																															19318
17																																															18240
18																																															19867
3																																																17370
6																																																16037
7																																																16402
4																																																	23464
5																																																	21849
6																																																	25520
7																																																	19738
8																																																	21448
9																																																	22883
10																																																	21776
4
5
6
9
11
14
15
16
17
18
6
8
9
10
13
7
8
11
12
13
14
15
16
17
18
8
9
11
12
9
10
11
12
13
14
15
16
17
18
10
11
12
13
14
15
16
17
18
11
12
13
14
16
17
18
12
13
14
15
16
17
18
1
2
3
4
5
6
7
8
9
1
2
3
4
6
9
12
13
1
2
3
4
5
6
8
1
2
4
5
6
7
8
9
10
11
1
2
3
5
7
8
9
10
11
12
13
3
4
5
6
7
8
9
10
11
12
13
6
9
10
11
1
2
3
4
5
1
2
3
4
5
7
8
9
10
11
1
2
3
4
5
7
8
9
10
11
1
2
3
6
1
2
3
4
5
1
2
4
5
7
1
2
3
4
5
7
8
10
11
1
2
3
4
5
6
1
2
3
4
5
6
7
8
9
11
12
13
14
15
16
17
18
1
3
4
5
8
1
3
6
2
3
5
6
7
8
9
10
11
12
13
14
15
16
17
2
4
6
7
8
11
3
4
6
7
8
9
10
11
12
4
7
8
10
11
12
14
15
16
17
18
6
7
8
10
8
10
11
12
13
10
11
12
15
18
11
12
13
14
16
17
1
3
4
5
1
2
3
4
5
6
7
8
9
10
11
12
13
14
15
16
18
1
3
4
7
1
2
3
6
7
8
9
10
11
12
14
1
2
3
4
5
6
9
10
13
1
2
4
5
6
7
1
2
3
4
5
6
7
8
9
10
1
4
5
6
7
1
2
3
4
5
6
8
1
4
5
6
7
8
9
10
11
12
14
15
16
17
18
1
2
3
4
5
6
7
8
1
2
3
4
7
1
2
3
4
6
7
8
9
11
12
13
14
15
17
1
2
3
4
5
6
7
8
1
2
3
4
5
6
7
9
10
1
2
3
6
7
8
9
10
12
13
14
15
17
1
2
3
4
5
6
8
9
10
1
2
3
4
5
6
1
4
5
6
7
8
9
10
11
12
13
16
1
2
3
4
5
6
7
8
10
13
14
1
3
5
6
7
8
9
10
11
12
13
1
2
3
4
6
7
1
2
4
5
6
8
9
10
11
12
14
15
16
17
18
1
4
5
1
2
3
4
5
7
8
9
10
11
12
13
14
15
1
2
4
5
6
7
8
9
10
1
2
3
5
6
7
2
3
6
7
9
2
3
4
5
6
7
8
9
10
11
12
13
14
15
17
2
3
6
7
8
9
10
11
12
13
14
2
3
6
8
9
11
12
13
14
15
17
18
2
3
6
7
3
5
6
7
3
4
5
6
7
10
4
5
8
9
4
5
6
8
10
12
14
15
6
7
8
9
10
11
12
7
8
9
10
13
8
9
10
11
12
13
14
15
17
18
9
11
12
13
14
15
17
18
10
13
14
15
16
17
18
11
12
14
15
16
17
1
2
3
4
5
6
7
8
9
10
11
1
2
3
4
5
6
7
8
9
10
11
12
13
14
15
16
17
18
19
20
1
2
5
7
8
9
10
11
12
13
1
3
4
5
6
7
8
1
2
5
6
7
1
2
3
5
6
8
9
5
6
8
9
10
12
13
5
6
7
8
9
10
11
12
13
6
7
9
10
11
12
13
1
2
3
4
6
7
8
9
10
11
12
1
2
3
4
5
1
2
3
4
5
7
8
9
11
12
1
2
3
4
5
7
8
9
12
1
2
3
4
5
[truncated: 91 more columns]

[truncated: 23 more sheets: 3G_DEVG_non-infected, 3H, 3I, 3J, 4C, 4D, 4F, 5B, 5C, 5F, 6B, 6D, 6F, 6H, 6J, 6L, S2B, S3A, S3B, S3D …]
